# Supplementary material for: Demographic drivers of Norway rat populations from urban slums in Brazil
Source: Urban Ecosyst. 2020 Dec 18;24(4):801–9. doi: 10.1007/s11252-020-01075-2 (PMC8550123; doi:10.1007/s11252-020-01075-2)
Supplement: Supplementary file 1 — (XLSX 11 kb) [file 11252_2020_1075_MOESM1_ESM.xlsx]

## Sheet: Sheet1
Model	Model rank								AIC	ΔAIC	Weight
Maturity
	1	Sex	Sewers	Water category					118.3	0	0.015
	2	Sex	Sewers	Water category	Cat (counts)				118.4	0.05	0.014
	3	Sex	Sewers						119.2	0.84	0.01
	4	Sex	Sewers	Accumulated materials					119.4	1.09	0.009
	5	Sex	Sewers	Water category	Cat (counts)	Accumulated materials			119.4	1.11	0.008
Wounds (sex and maturity interaction model)
	1	Sex	Maturity						70.7	0	0.552
	2	Sex	Maturity	Sex*Maturity					71.4	0.67	0.395
Wounds (full model)
	1	Sex	Maturity	Rodenticide	CCZ activity	Dog (counts)			64.1	0	0.012
	2	Sex	Maturity	Rodenticide	CCZ activity	Available residues	Dog (counts)		64.4	0.29	0.01
	3	Sex	Maturity	Rodenticide	CCZ activity	Available residues			64.6	0.48	0.009
	4	Sex	Maturity	Rodenticide	CCZ activity				64.6	0.56	0.009
	5	Sex	Maturity	Rodenticide	CCZ activity	Dog (counts)	Dog (Y/N)		64.7	0.62	0.009
	6	Sex	Maturity	Rodenticide	Dog (Y/N)	Available residues	Dog (counts)		64.8	0.68	0.009
	7	Sex	Maturity	Rodenticide	Dog (counts)	Dog (Y/N)			64.8	0.7	0.008
	8	Sex	Maturity	Rodenticide	CCZ activity	Available residues	Dog (Y/N)	Dog (counts)	64.9	0.77	0.008
	9	Sex	Maturity	Rodenticide	Dog (counts)				65.1	1.06	0.007
SMI
	1	Sewers	Sex	CCZ activity	Ground coverage	Accumulated materials			1164.7	0	0.005
	2	Sewers	Sex	CCZ activity	Ground coverage	Accumulated materials	Dog (counts)		1165.2	0.41	0.004
	3	Sewers	Sex	CCZ activity	Ground coverage	Accumulated materials	Capillaria	Dog (counts)	1165.6	0.9	0.003
	4	Sewers	Sex	CCZ activity	Ground coverage	Accumulated materials	Available residues		1166	1.25	0.003
	5	Sewers	Sex	CCZ activity	Ground coverage	Accumulated materials	Capillaria	Dog (counts)	1166	1.28	0.003
	6	Sewers	Accumulated materials	CCZ activity	Ground coverage				1166.1	1.31	0.003
